# Supplementary material for: Identification of A Putative T6SS Immunity Islet in Salmonella Typhi
Source: Pathogens. 2020 Jul 11;9(7):559. doi: 10.3390/pathogens9070559 (PMC7400221; doi:10.3390/pathogens9070559)
Supplement: Supplementary file 1 [file pathogens-09-00559-s001.zip]

Archive with 5 entries (4 files):
- Supplemental Material.docx
- __MACOSX/
- __MACOSX/._Supplemental Material.docx
- Table S1.xlsx
- __MACOSX/._Table S1.xlsx
