# Supplementary material for: Identification of A Putative T6SS Immunity Islet in Salmonella Typhi
Source: Pathogens. 2020 Jul 11;9(7):559. doi: 10.3390/pathogens9070559 (PMC7400221; doi:10.3390/pathogens9070559)
Supplement: Supplementary file 1 [file pathogens-09-00559-s001.zip › Table S1.xlsx]

## Sheet: Sheet1
Table S1: Genomes in the NCBI nt database that encode a genomic islet similar to the S. Typhi islet at the yegQ locus
Accession Number	Description	Serovar	% Identity	Query Cover	E Value
CP044007.1	Salmonella enterica subsp. enterica serovar Typhi strain 2018K-0756 chromosome, complete genome	Typhi	1	1	0
CP040575.1	Salmonella enterica subsp. enterica serovar Typhi strain WGS1146 chromosome, complete genome	Typhi	1	1	0
CP029646.1	Salmonella enterica subsp. enterica serovar Typhi strain 311189_217186 chromosome, complete genome	Typhi	1	1	0
CP029958.1	Salmonella enterica subsp. enterica serovar Typhi strain 311189_201186 chromosome, complete genome	Typhi	1	1	0
CP029925.1	Salmonella enterica subsp. enterica serovar Typhi strain 311189_218186 chromosome, complete genome	Typhi	1	1	0
CP029846.1	Salmonella enterica subsp. enterica serovar Typhi strain 343078_273110 chromosome, complete genome	Typhi	1	1	0
CP029959.1	Salmonella enterica subsp. enterica serovar Typhi strain 343078_256191 chromosome, complete genome	Typhi	1	1	0
CP029960.1	Salmonella enterica subsp. enterica serovar Typhi strain 343078_251131 chromosome, complete genome	Typhi	1	1	0
CP029962.1	Salmonella enterica subsp. enterica serovar Typhi strain 343078_228140 chromosome, complete genome	Typhi	1	1	0
CP029964.1	Salmonella enterica subsp. enterica serovar Typhi strain 343078_223175 chromosome, complete genome	Typhi	1	1	0
CP029848.1	Salmonella enterica subsp. enterica serovar Typhi strain 343078_211126 chromosome, complete genome	Typhi	1	1	0
CP029850.1	Salmonella enterica subsp. enterica serovar Typhi strain 343078_203125 chromosome, complete genome	Typhi	1	1	0
CP029852.1	Salmonella enterica subsp. enterica serovar Typhi strain 343078_201101 chromosome, complete genome	Typhi	1	1	0
CP029855.1	Salmonella enterica subsp. enterica serovar Typhi strain 343077_292148 chromosome, complete genome	Typhi	1	1	0
CP029856.1	Salmonella enterica subsp. enterica serovar Typhi strain 343077_286126 chromosome, complete genome	Typhi	1	1	0
CP029858.1	Salmonella enterica subsp. enterica serovar Typhi strain 343077_285138 chromosome, complete genome	Typhi	1	1	0
CP029853.1	Salmonella enterica subsp. enterica serovar Typhi strain 343077_281186 chromosome, complete genome	Typhi	1	1	0
CP029863.1	Salmonella enterica subsp. enterica serovar Typhi strain 343077_278127 chromosome, complete genome	Typhi	1	1	0
CP029864.1	Salmonella enterica subsp. enterica serovar Typhi strain 343077_228157 chromosome, complete genome	Typhi	1	1	0
CP029868.1	Salmonella enterica subsp. enterica serovar Typhi strain 343077_215174 chromosome, complete genome	Typhi	1	1	0
CP029862.1	Salmonella enterica subsp. enterica serovar Typhi strain 343077_214162 chromosome, complete genome	Typhi	1	1	0
CP029872.1	Salmonella enterica subsp. enterica serovar Typhi strain 343077_214135 chromosome, complete genome	Typhi	1	1	0
CP029870.1	Salmonella enterica subsp. enterica serovar Typhi strain 343077_212159 chromosome, complete genome	Typhi	1	1	0
CP029873.1	Salmonella enterica subsp. enterica serovar Typhi strain 343077_211171 chromosome, complete genome	Typhi	1	1	0
CP029888.1	Salmonella enterica subsp. enterica serovar Typhi strain 343076_294172 chromosome, complete genome	Typhi	1	1	0
CP029892.1	Salmonella enterica subsp. enterica serovar Typhi strain 343076_252143 chromosome, complete genome	Typhi	1	1	0
CP029913.1	Salmonella enterica subsp. enterica serovar Typhi strain 343076_249107 chromosome, complete genome	Typhi	1	1	0
CP029900.1	Salmonella enterica subsp. enterica serovar Typhi strain 343076_232188 chromosome, complete genome	Typhi	1	1	0
CP029875.1	Salmonella enterica subsp. enterica serovar Typhi strain 343076_227128 chromosome, complete genome	Typhi	1	1	0
CP029920.1	Salmonella enterica subsp. enterica serovar Typhi strain 311189_282186 chromosome, complete genome	Typhi	1	1	0
CP029894.1	Salmonella enterica subsp. enterica serovar Typhi strain 311189_291186 chromosome, complete genome	Typhi	1	1	0
CP029922.1	Salmonella enterica subsp. enterica serovar Typhi strain 311189_269186 chromosome, complete genome	Typhi	1	1	0
CP029883.1	Salmonella enterica subsp. enterica serovar Typhi strain 311189_268186 chromosome, complete genome	Typhi	1	1	0
CP029917.1	Salmonella enterica subsp. enterica serovar Typhi strain 311189_256186 chromosome, complete genome	Typhi	1	1	0
CP029885.1	Salmonella enterica subsp. enterica serovar Typhi strain 311189_255186 chromosome, complete genome	Typhi	1	1	0
CP029896.1	Salmonella enterica subsp. enterica serovar Typhi strain 311189_252186 chromosome, complete genome	Typhi	1	1	0
CP029908.1	Salmonella enterica subsp. enterica serovar Typhi strain 311189_239103 chromosome, complete genome	Typhi	1	1	0
CP029918.1	Salmonella enterica subsp. enterica serovar Typhi strain 311189_232103 chromosome, complete genome	Typhi	1	1	0
CP029904.1	Salmonella enterica subsp. enterica serovar Typhi strain 311189_231186 chromosome, complete genome	Typhi	1	1	0
CP029878.1	Salmonella enterica subsp. enterica serovar Typhi strain 311189_224186 chromosome, complete genome	Typhi	1	1	0
CP029880.1	Salmonella enterica subsp. enterica serovar Typhi strain 311189_223186 chromosome, complete genome	Typhi	1	1	0
CP029923.1	Salmonella enterica subsp. enterica serovar Typhi strain 311189_221186 chromosome, complete genome	Typhi	1	1	0
CP029886.1	Salmonella enterica subsp. enterica serovar Typhi strain 311189_220186 chromosome, complete genome	Typhi	1	1	0
CP029911.1	Salmonella enterica subsp. enterica serovar Typhi strain 311189_219186 chromosome, complete genome	Typhi	1	1	0
CP029927.1	Salmonella enterica subsp. enterica serovar Typhi strain 311189_217103 chromosome, complete genome	Typhi	1	1	0
CP029930.1	Salmonella enterica subsp. enterica serovar Typhi strain 311189_215186 chromosome, complete genome	Typhi	1	1	0
CP029933.1	Salmonella enterica subsp. enterica serovar Typhi strain 311189_214186 chromosome, complete genome	Typhi	1	1	0
CP029936.1	Salmonella enterica subsp. enterica serovar Typhi strain 311189_213186 chromosome, complete genome	Typhi	1	1	0
CP029944.1	Salmonella enterica subsp. enterica serovar Typhi strain 311189_212186 chromosome, complete genome	Typhi	1	1	0
CP029945.1	Salmonella enterica subsp. enterica serovar Typhi strain 311189_211186 chromosome, complete genome	Typhi	1	1	0
CP029946.1	Salmonella enterica subsp. enterica serovar Typhi strain 311189_210186 chromosome, complete genome	Typhi	1	1	0
CP029952.1	Salmonella enterica subsp. enterica serovar Typhi strain 311189_209186 chromosome, complete genome	Typhi	1	1	0
CP029949.1	Salmonella enterica subsp. enterica serovar Typhi strain 311189_208186 chromosome, complete genome	Typhi	1	1	0
CP029932.1	Salmonella enterica subsp. enterica serovar Typhi strain 311189_208103 chromosome, complete genome	Typhi	1	1	0
CP029938.1	Salmonella enterica subsp. enterica serovar Typhi strain 311189_207186 chromosome, complete genome	Typhi	1	1	0
CP029940.1	Salmonella enterica subsp. enterica serovar Typhi strain 311189_206186 chromosome, complete genome	Typhi	1	1	0
CP029950.1	Salmonella enterica subsp. enterica serovar Typhi strain 311189_205186 chromosome, complete genome	Typhi	1	1	0
CP029954.1	Salmonella enterica subsp. enterica serovar Typhi strain 311189_204186 chromosome, complete genome	Typhi	1	1	0
CP029942.1	Salmonella enterica subsp. enterica serovar Typhi strain 311189_203186 chromosome, complete genome	Typhi	1	1	0
CP023975.1	Salmonella enterica subsp. enterica serovar Typhi strain Ty21a chromosome, complete genome	Typhi	1	1	0
CP030936.1	Salmonella enterica subsp. enterica serovar Typhi strain LXYSH chromosome, complete genome	Typhi	1	1	0
LT904870.2	Salmonella enterica subsp. enterica serovar Typhi strain SGB90 genome assembly, chromosome: 1	Typhi	1	1	0
LT906493.1	Salmonella enterica subsp. enterica serovar Typhi isolate 1554-sc-2165329 genome assembly, chromosome: 1	Typhi	1	1	0
LT905143.1	Salmonella enterica subsp. enterica serovar Typhi isolate E98_3139-sc-1927833 genome assembly, chromosome: 1	Typhi	1	1	0
LT905140.1	Salmonella enterica subsp. enterica serovar Typhi strain ERL082356 genome assembly, chromosome: 1	Typhi	1	1	0
LT905139.1	Salmonella enterica subsp. enterica serovar Typhi strain 2010-007898 genome assembly, chromosome: 1	Typhi	1	1	0
LT905090.1	Salmonella enterica subsp. enterica serovar Typhi strain ty3-243 genome assembly, chromosome: 2	Typhi	1	1	0
LT905064.1	Salmonella enterica subsp. enterica serovar Typhi isolate 1554-sc-2165329 genome assembly, chromosome: 1	Typhi	1	1	0
LT904891.1	Salmonella enterica subsp. enterica serovar Typhi strain 80-2002 genome assembly, chromosome: 1	Typhi	1	1	0
LT904890.1	Salmonella enterica subsp. enterica serovar Typhi strain H12ESR00394-001A genome assembly, chromosome: 1	Typhi	1	1	0
LT904886.1	Salmonella enterica subsp. enterica serovar Typhi strain SGB82 genome assembly, chromosome: 1	Typhi	1	1	0
LT904883.1	Salmonella enterica subsp. enterica serovar Typhi strain ERL103914 genome assembly, chromosome: 1	Typhi	1	1	0
LT904882.1	Salmonella enterica subsp. enterica serovar Typhi strain SGB89 genome assembly, chromosome: 1	Typhi	1	1	0
LT904881.1	Salmonella enterica subsp. enterica serovar Typhi strain UI2120 genome assembly, chromosome: 1	Typhi	1	1	0
LT904878.1	Salmonella enterica subsp. enterica serovar Typhi strain ty3-193 genome assembly, chromosome: 1	Typhi	1	1	0
LT904876.1	Salmonella enterica subsp. enterica serovar Typhi strain ERL114000 genome assembly, chromosome: 1	Typhi	1	1	0
LT904875.1	Salmonella enterica subsp. enterica serovar Typhi strain ERL024919 genome assembly, chromosome: 1	Typhi	1	1	0
LT904872.1	Salmonella enterica subsp. enterica serovar Typhi strain ERL11909 genome assembly, chromosome: 1	Typhi	1	1	0
LT904871.1	Salmonella enterica subsp. enterica serovar Typhi strain 1553 genome assembly, chromosome: 1	Typhi	1	1	0
LT904869.1	Salmonella enterica subsp. enterica serovar Typhi strain ERL052042 genome assembly, chromosome: 1	Typhi	1	1	0
LT904867.1	Salmonella enterica subsp. enterica serovar Typhi strain ERL034151 genome assembly, chromosome: 1	Typhi	1	1	0
LT904852.1	Salmonella enterica subsp. enterica serovar Typhi strain TY585 genome assembly, chromosome: 1	Typhi	1	1	0
LT904777.1	Salmonella enterica subsp. enterica serovar Typhi strain ERL072973 genome assembly, chromosome: 1	Typhi	1	1	0
LT883153.1	Salmonella enterica subsp. enterica serovar Typhi strain ERL12148 genome assembly, chromosome: 1	Typhi	1	1	0
LT882486.1	Salmonella enterica subsp. enterica serovar Typhi genome assembly, chromosome: 1	Typhi	1	1	0
AL513382.1	Salmonella enterica subsp. enterica serovar Typhi str. CT18, complete chromosome	Typhi	1	1	0
CP002099.1	Salmonella enterica subsp. enterica serovar Typhi str. Ty21a, complete genome	Typhi	1	1	0
CP003278.1	Salmonella enterica subsp. enterica serovar Typhi str. P-stx-12, complete genome	Typhi	1	1	0
AE014613.1	Salmonella enterica subsp. enterica serovar Typhi Ty2, complete genome	Typhi	1	1	0
LR590082.1	Salmonella enterica subsp. enterica serovar Typhi str. Ty2 strain 4316STDY6559672 genome assembly, chromosome: 1	Typhi	0.9999	1	0
LR590081.1	Salmonella enterica subsp. enterica serovar Typhi str. Ty2 strain 4316STDY6559669 genome assembly, chromosome: 1	Typhi	0.9999	1	0
CP029861.1	Salmonella enterica subsp. enterica serovar Typhi strain 343077_260153 chromosome, complete genome	Typhi	0.9999	1	0
CP029866.1	Salmonella enterica subsp. enterica serovar Typhi strain 343077_228140 chromosome, complete genome	Typhi	0.9999	1	0
CP029897.1	Salmonella enterica subsp. enterica serovar Typhi strain 343077_213147 chromosome, complete genome	Typhi	0.9999	1	0
CP029881.1	Salmonella enterica subsp. enterica serovar Typhi strain 343076_269157 chromosome, complete genome	Typhi	0.9999	1	0
CP029890.1	Salmonella enterica subsp. enterica serovar Typhi strain 343076_253155 chromosome, complete genome	Typhi	0.9999	1	0
CP029915.1	Salmonella enterica subsp. enterica serovar Typhi strain 343076_202113 chromosome, complete genome	Typhi	0.9999	1	0
CP029902.1	Salmonella enterica subsp. enterica serovar Typhi strain 311189_268103 chromosome, complete genome	Typhi	0.9999	1	0
CP029909.1	Salmonella enterica subsp. enterica serovar Typhi strain 311189_222186 chromosome, complete genome	Typhi	0.9999	1	0
CP029928.1	Salmonella enterica subsp. enterica serovar Typhi strain 311189_216103 chromosome, complete genome	Typhi	0.9999	1	0
CP029956.1	Salmonella enterica subsp. enterica serovar Typhi strain 311189_202186 chromosome, complete genome	Typhi	0.9999	1	0
LT906560.1	Salmonella enterica subsp. enterica serovar Typhi strain OVG_041 genome assembly, chromosome: 2	Typhi	0.9999	1	0
LT906495.1	Salmonella enterica subsp. enterica serovar Typhi strain 1036491 genome assembly, chromosome: 1	Typhi	0.9999	1	0
LT905142.1	Salmonella enterica subsp. enterica serovar Typhi strain H12ESR00755-001A genome assembly, chromosome: 1	Typhi	0.9999	1	0
LT905141.1	Salmonella enterica subsp. enterica serovar Typhi strain OVG_041 genome assembly, chromosome: 1	Typhi	0.9999	1	0
LT905088.1	Salmonella enterica subsp. enterica serovar Typhi strain ERL024120 genome assembly, chromosome: 1	Typhi	0.9999	1	0
LT905063.1	Salmonella enterica subsp. enterica serovar Typhi isolate lupe_GEN0059-sc-1979081 genome assembly, chromosome: 1	Typhi	0.9999	1	0
LT905062.1	Salmonella enterica subsp. enterica serovar Typhi isolate 403Ty-sc-1979084 genome assembly, chromosome: 1	Typhi	0.9999	1	0
LT904894.1	Salmonella enterica subsp. enterica serovar Typhi strain ERL12960 genome assembly, chromosome: 1	Typhi	0.9999	1	0
LT904893.1	Salmonella enterica subsp. enterica serovar Typhi strain 1016889 genome assembly, chromosome: 1	Typhi	0.9999	1	0
LT904888.1	Salmonella enterica subsp. enterica serovar Typhi strain 129-0238-M genome assembly, chromosome: 1	Typhi	0.9999	1	0
LT904887.1	Salmonella enterica subsp. enterica serovar Typhi strain 76-1292 genome assembly, chromosome: 1	Typhi	0.9999	1	0
LT904885.1	Salmonella enterica subsp. enterica serovar Typhi strain 1036491 genome assembly, chromosome: 1	Typhi	0.9999	1	0
LT904884.1	Salmonella enterica subsp. enterica serovar Typhi strain ERL041834 genome assembly, chromosome: 1	Typhi	0.9999	1	0
LT904877.1	Salmonella enterica subsp. enterica serovar Typhi strain SGB92 genome assembly, chromosome: 1	Typhi	0.9999	1	0
LT904868.1	Salmonella enterica subsp. enterica serovar Typhi strain H12ESR04734-001A genome assembly, chromosome: 1	Typhi	0.9999	1	0
LT904854.1	Salmonella enterica subsp. enterica serovar Typhi strain M223 genome assembly, chromosome: 1	Typhi	0.9999	1	0
CP012151.1	Salmonella enterica subsp. enterica serovar Typhi strain B/SF/13/03/195, complete genome	Typhi	0.9999	1	0
CP012091.1	Salmonella enterica subsp. enterica serovar Typhi strain PM016/13, complete genome	Typhi	0.9999	1	0
CP029919.1	Salmonella enterica subsp. enterica serovar Typhi strain 343077_212138 chromosome, complete genome	Typhi	0.9998	1	0
CP029882.1	Salmonella enterica subsp. enterica serovar Typhi strain 343076_248190 chromosome, complete genome	Typhi	0.9998	1	0
CP029899.1	Salmonella enterica subsp. enterica serovar Typhi strain 343076_241106 chromosome, complete genome	Typhi	0.9998	1	0
CP029914.1	Salmonella enterica subsp. enterica serovar Typhi strain 343076_217103 chromosome, complete genome	Typhi	0.9998	1	0
LT906494.1	Salmonella enterica subsp. enterica serovar Typhi strain ERL024120 genome assembly, chromosome: 1	Typhi	0.9998	1	0
CP029906.1	Salmonella enterica subsp. enterica serovar Typhi strain 343077_267164 chromosome, complete genome	Typhi	0.9996	1	0
CP029907.1	Salmonella enterica subsp. enterica serovar Typhi strain 343077_255118 chromosome, complete genome	Typhi	0.9996	1	0
LT905060.2	Salmonella enterica subsp. enterica serovar Typhi isolate ISP_03_07467_SGB110-sc-1979083 genome assembly, chromosome: 1	Typhi	1	0.99	0
CP023508.1	Salmonella enterica subsp. enterica serovar Paratyphi A strain FDAARGOS_368 chromosome, complete genome	Paratyphi A	0.9659	1	0
CP019185.1	Salmonella enterica subsp. enterica serovar Paratyphi A str. ATCC 11511, complete genome	Paratyphi A	0.9659	1	0
CP011967.1	Salmonella enterica subsp. enterica serovar Paratyphi A strain CMCC50093 genome	Paratyphi A	0.9659	1	0
CP000026.1	Salmonella enterica subsp. enterica serovar Paratyphi A str. ATCC 9150, complete genome	Paratyphi A	0.9659	1	0
FM200053.1	Salmonella enterica subsp. enterica serovar Paratyphi A str. AKU_12601 complete genome, strain AKU_12601	Paratyphi A	0.9656	1	0
CP009559.1	Salmonella enterica subsp. enterica serovar Paratyphi A strain CMCC 50503, complete genome	Paratyphi A	0.9788	0.84	0
CP009049.1	Salmonella enterica subsp. enterica serovar Paratyphi A strain CMCC 50973, complete genome	Paratyphi A	0.9782	0.92	0
CP048775.1	Salmonella enterica subsp. enterica serovar Agona strain SG17-135 chromosome, complete genome	Agona	0.9683	1	0
CP015024.2	Salmonella enterica subsp. enterica serovar Agona str. 392869-2 chromosome, complete genome	Agona	0.9683	1	0
CP011259.2	Salmonella enterica subsp. enterica serovar Agona str. 460004 2-1, complete genome	Agona	0.9683	1	0
CP025454.1	Salmonella enterica subsp. enterica serovar Agona strain USDA-ARS-USMARC-76334 chromosome, complete genome	Agona	0.9683	1	0
CP025453.1	Salmonella enterica subsp. enterica serovar Agona strain USDA-ARS-USMARC-76341 chromosome, complete genome	Agona	0.9683	1	0
CP025452.1	Salmonella enterica subsp. enterica serovar Agona strain USDA-ARS-USMARC-76340 chromosome, complete genome	Agona	0.9683	1	0
CP025451.1	Salmonella enterica subsp. enterica serovar Agona strain USDA-ARS-USMARC-76339 chromosome, complete genome	Agona	0.9683	1	0
CP025450.1	Salmonella enterica subsp. enterica serovar Agona strain USDA-ARS-USMARC-76338 chromosome, complete genome	Agona	0.9683	1	0
CP025449.1	Salmonella enterica subsp. enterica serovar Agona strain USDA-ARS-USMARC-76337 chromosome, complete genome	Agona	0.9683	1	0
CP025448.1	Salmonella enterica subsp. enterica serovar Agona strain USDA-ARS-USMARC-76336 chromosome, complete genome	Agona	0.9683	1	0
CP025447.1	Salmonella enterica subsp. enterica serovar Agona strain USDA-ARS-USMARC-76335 chromosome, complete genome	Agona	0.9683	1	0
CP025446.1	Salmonella enterica subsp. enterica serovar Agona strain USDA-ARS-USMARC-76333 chromosome, complete genome	Agona	0.9683	1	0
CP025445.1	Salmonella enterica subsp. enterica serovar Agona strain USDA-ARS-USMARC-76332 chromosome, complete genome	Agona	0.9683	1	0
CP006876.1	Salmonella enterica subsp. enterica serovar Agona str. 24249, complete genome	Agona	0.9683	1	0
CP001138.1	Salmonella enterica subsp. enterica serovar Agona str. SL483, complete genome	Agona	0.9683	1	0
CP046429.1	Salmonella enterica strain R19_2839 chromosome, complete genome	Unknown (Typhi?)	1	1	0
CP052767.1	Salmonella enterica subsp. enterica strain LHST_2018 chromosome, complete genome	Unknown (Typhi?)	0.9989	1	0
CP034721.1	Salmonella enterica subsp. enterica serovar Bareilly strain RSE03 chromosome, complete genome	Bareilly	0.9881	1	0
CP034716.1	Salmonella enterica subsp. enterica serovar Stanleyville strain RSE10 chromosome, complete genome	Stanleyville	0.9735	1	0
CP017727.1	Salmonella enterica subsp. enterica serovar Saintpaul str. SARA26, complete genome	Saintpaul	0.9735	1	0
CP019414.1	Salmonella enterica subsp. enterica serovar Manchester str. ST278, complete genome	Manchester	0.9706	0.99	0
CP019183.1	Salmonella enterica subsp. enterica serovar Mbandaka str. ATCC 51958, complete genome	Mbdandaka	0.9697	1	0
CP019407.1	Salmonella enterica subsp. enterica serovar Borreze str. SA20041063, complete genome	Borreze	0.9683	1	0
CP012144.1	Salmonella enterica subsp. enterica serovar Typhimurium strain FORC_020, complete genome	Typhimurium	0.9683	0.99	0
CP023470.1	Salmonella enterica subsp. enterica strain BAA-1672 chromosome, complete genome	Unknown	0.9663	1	0
CP022138.1	Salmonella enterica subsp. enterica serovar Waycross strain SA20041608, complete genome	Waycross	0.9661	0.99	0
CP030235.1	Salmonella enterica strain SA20031245 chromosome, complete genome	Unknown	0.9656	1	0
CP030231.1	Salmonella enterica strain SA20043041 chromosome, complete genome	Unknown	0.982	0.99	0
CP017720.1	Salmonella enterica subsp. enterica serovar Minnesota strain CFSAN017963, complete genome	Minnesota	0.9612	0.79	0
CP019184.1	Salmonella enterica subsp. enterica serovar Minnesota str. ATCC 49284, complete genome	Minnesota	0.9607	0.79	0
CP050990.1	Salmonella enterica strain FDAARGOS_709 chromosome	Unknown	0.9562	0.79	0
CP040600.1	Salmonella enterica subsp. enterica serovar Infantis strain TR01 chromosome	Infantis	0.9545	0.87	0
CP040601.1	Salmonella enterica subsp. enterica serovar Infantis strain TR01 Mutant chromosome	Infantis	0.9545	0.87	0
CP042442.1	Salmonella enterica strain CFSAN079101 chromosome, complete genome	Unknown	0.9413	0.71	0
CP004027.1	Salmonella enterica subsp. enterica serovar Javiana str. CFSAN001992, complete genome	Javiana	0.9408	0.71	0
CP038233.1	Salmonella enterica subsp. enterica serovar Javiana strain FARPER-220 chromosome, complete genome	Javiana	0.9402	0.71	0
